# Supplementary material for: Experience feedback committees: A way of implementing a root cause analysis practice in hospital medical departments
Source: PLoS One. 2018 Jul 26;13(7):e0201067. doi: 10.1371/journal.pone.0201067 (PMC6062066; doi:10.1371/journal.pone.0201067)
Supplement: S1 Dataset — (XLS) [file pone.0201067.s001.xls]

## Sheet: CREXs
CREX	Num_reunion	Date	CR	Valid_CR	exam_signal	Nombre	signal_int	signal_uma	ORGA	SOINS_pratiques	SOINS_exam	DOCU_papier	DOCU_info	INF	MED	SANG	NUTRI	GAZ	MAT	COMPO_perso	COMPO_patient	PAT	ENVIR_infra	ENVIR_propre	RESS_perso	RESS_lits	G1_sans	G1_avec	G2	G3	G4	G5	decla_struct	decla_ext	Lieu_crex	Lieu_autre	choix_signal	code_F_signal	intitule	rapport	code_F_rap	actions	Suivi_act	Num_even	Date_choix	Date_reunion	Nom_even	Pilote	Presentation
Biologie	8	2013-10-15	1	1	1	6	0	6																													1	F9	Sac de prélèvement reçu mais sans les tubes	1	F8	0	1	F8	2013-09-24	2013-10-15	Prélèvement prélevé le matin non arrivé au labo de garde	technicien	1
Biologie	4	2013-05-21	1	1	1	9	0	9	0	0	9	0	0	0	0	0	0	0	0	0	0	0	0	0	0	0	8	1	0	0	0	0	8	1	1	8	1	F5	Problème réception et orientation de prélèvement de bébé	1	F4	0	0	F4	2013-04-16	2013-05-21	Retard bilan AES	aide labo	0
Biologie	6	2013-07-16	1	1	1	6	0	6	0	0	6	0	0	0	0	0	0	0	0	0	0	0	0	0	0	0	6	0	0	0	0	0	4	2	2	4	1	F7	Prélèvement parti de l'HCE pour revenir à l'HCE	1	F6	1	1
Biologie	10	2013-12-17	1	1	1	12	0	12	5	0	5	0	0	0	0	0	0	0	0	0	0	0	2	0	0	0	12	0	0	0	0	0	11	1	2	10	1	F11	Erreur d'identité à l'enregistrement	0		0	0
Biologie	9	2013-11-19	1	1	1	6	0	6	1	0	5	0	0	0	0	0	0	0	0	0	0	0	0	0	0	0	5	1	0	0	0	0	1	5	6	0	1	F10	Tube jeté provenant d'un prélèvement en néonat	1	F9	1	0	F9	2013-10-15	2013-11-19	Prélèvements reçus tardivement ayant dû être refaits	aides labo	1
Biologie	5	2013-06-18	1	1	1	11	0	11	0	0	11	0	0	0	0	0	0	0	0	0	0	0	0	0	0	0	10	0	1	0	0	0	5	6	7	4	1	F6	Attente de 3 jours pour résultats de caryotype	1	F5	1	0	F5	2013-05-21	2013-06-18	Problème réception et orientation prélèvement bébé	aide labo	1
Biologie	3	2013-04-16	1	9	1	19	0	19	0	0	18	0	0	0	0	0	0	0	0	1	0	0	0	0	0	0	19	0	0	0	0	0	17	2	3	16	1	F4	Retard sur bilan d'un AES	1	F3	1	0	F3	2013-03-18	2013-04-16	Résultats tardifs de prélèvement envoyé en urgence	tech labo	1
Biologie	7	2013-09-24	1	1	1	14	0	14	0	0	13	0	0	0	0	0	0	0	0	0	0	0	1	0	0	0	14	0	0	0	0	0	4	10	10	4	1	F8	Prélèvement perdu au laboratoire de garde	1	F7	1	0	F7	2013-07-16	2013-09-24	Prélèvement prevenant de l'HCE et reparti à l'HCE	aide labo	1
Biologie	2	2013-03-18	0	0	1	13	0	13	0	0	12	0	0	0	0	0	0	0	0	0	0	0	1	0	0	0	13	0	0	0	0	0	11	2	3	10	1	F3	Résultats tardifs d'un prélèvement envoyé en urgence	1	F2	1	0	F2	2013-02-18	2013-03-18	Enregistrement tardif d'une pochette perdue à la RCP	aide labo	1
Biologie	1	2013-02-18	1	0	1	11	0	11	0	0	10	0	0	0	0	0	0	1	0	0	0	0	0	0	0	0	11	0	0	0	0	0	6	5	5	6	1	F2	Enregistrement tardif d'une pochette ayant été perdue à la RCP	1	F1	1	0	F1	2013-01-01	2013-02-18	Enregistrement tardif d'une pochette urgente	tech labo	1
Cardio	4	2010-09-20	1	0	1	8	8	0	0	5	0	0	0	0	2	0	0	0	0	0	0	0	1	0	0	0	8	0	0	0	0	0	8	0	8	0	1	F5	PSE héparine non prescrit	0		0	0	F4	2010-07-12	2010-09-20	PSE non prescrit		0
Cardio	8	2011-02-07	1	0	1	7	7	0	1	5	0	0	0	0	1	0	0	0	0	0	0	0	0	0	0	0	7	0	0	0	0	0	7	0	7	0	1		A jeun strict mais admin de médicaments oraux	1	F8	1	0	F8	2011-01-17	2011-02-07	Valeurs seuils de glycémie capillaire dans la pancarte	pharmacien	1
Cardio	1	2010-04-26	1	0	1	6	6	0	0	1	0	0	0	0	4	0	0	0	0	0	0	0	1	0	0	0	5	0	0	0	0	1	6	0	6	0	1	F2	Patch Durogesic	1	F1	1	0	F1	2010-03-01	2010-04-26	Absence d'administration d'ARANESP	médecins	1
Cardio	2	2010-06-07	1	0	1	8	8	0	0	4	0	0	0	0	2	0	0	0	0	0	0	0	2	0	0	0	6	2	0	0	0	0	8	0	8	0	1	F3	Non adaptation à INR	1	F2	0	0	F2	2010-04-26	2010-06-07	Patch durogésic : surdosage	pharmacien	1
Cardio	3	2010-07-12	1	0	1	7	7	0	0	3	0	0	0	0	3	0	0	0	0	0	0	0	1	0	0	0	7	0	0	0	0	0	7	0	7	0	1	F4	PS électrique non prescrit	1	F3	0	0	F3	2010-06-07	2010-07-12	Adaptation à INR	méd/cds	1
Cardio	5	2010-10-11	1	0	1	4	4	0	0	1	0	0	0	0	0	0	0	0	0	0	0	0	3	0	0	0	4	0	0	0	0	0	4	0	4	0	1	F6	Prescription EFIENT	1	F5	0	0	F5	2010-09-20	2010-10-11	PSE Héparine non prescrit	pharmacien	1
Cardio	6	2010-11-15	1	0	1	3	3	0	0	2	0	0	0	0	0	0	0	0	0	0	0	0	1	0	0	0	3	0	0	0	0	0	3	0	3	0	1	F7	Disparation d'une prescription	1	F6	1	0	F6	2010-10-11	2010-11-15	Prescription EFIENT	médecin	1
Cardio	7	2011-01-17	1	0	1	3	3	0	1	0	0	0	0	0	0	0	0	0	0	0	0	0	2	0	0	0	3	0	0	0	0	0	3	0	3	0	1	F8	Valeurs seuils glycémie capillaire	1	F7	1	0	F7	2010-11-15	2011-01-17	Disparition d'une prescription	interne	1
Chirurgie digestive	1	2011-09-07	1	0	1	17	0	17	9	0	0	0	0	0	0	0	0	0	3	0	1	4	0	0	0	0	12	1	3	1	0	0	14	3	15	2	0			0		1	0
Chirurgie digestive	2	2011-10-05	1	0	1	3	0	3	2	0	0	0	0	0	0	0	0	0	1	0	0	0	0	0	0	0	3	0	0	0	0	0	3	0	3	0	0			0		1	0
Chirurgie digestive	3	2012-02-01	1	0	1	36	0	36	8	2	2	0	0	0	5	0	0	0	4	1	2	2	3	1	6	0	26	6	3	0	1	0	30	6	27	9	0			0		0	1
Chirurgie digestive	4	2012-04-04	1	0	1	4	0	4	1	1	0	0	0	0	0	0	0	0	1	0	0	0	0	0	1	0	4	0	0	0	0	0	4	0	3	1	0			0		0	1
Gastro	2	2012-04-02	1	1	1	3	0	3	1	0	0	0	0	0	0	0	0	0	2	0	0	0	0	0	0	0	3	0	0	0	0	0	1	2	2	1	0			0		0	0
Gastro	3	2012-11-05	1	0	1	13	0	13	2	1	4	0	1	0	0	0	0	0	2	0	0	0	3	0	0	0	8	5	0	0	0	0	9	4	8	5	0			0		0	0
Gastro	4	2013-01-07	1	0	1	4	0	4	2	0	0	1	0	0	0	1	0	0	0	0	0	0	0	0	0	0	3	0	1	0	0	0	3	1	0	4	0			0		0	0
Gastro	5	2013-02-19	1	0	1	9	0	9	4	1	0	0	1	1	0	0	0	0	2	0	0	0	0	0	0	0	1	7	1	0	0	0	9	0	5	4	0			0		0	0
Gastro	6	2013-03-12	1	0	1	4	0	4	1	0	0	0	0	0	0	0	0	0	3	0	0	0	0	0	0	0	3	1	0	0	0	0	4	0	4	0	0			0		0	0
HCE	7	2014-05-06	1	0	0																																1	F7	Aucun renseignement	0		9	1	F7	2014-05-06		Dysfonctionnement médecin ?	médecins	0
HCE	3	2014-01-07	1	0	1	12	0	12	2	1	1	0	0	1	1	0	0	0	2	0	0	0	1	2	1	0	8	3	1	0	0	0	12	0	10	2	0			1	F3	0	1	F3	2013-09-03	2014-01-07	Prescription orale en chir péd et problème mutation en MPR	méd/cds	1
HCE	8	2014-06-04	1	0	1	24	0	24	5	2	0	0	2	1	0	0	0	0	3	2	4	1	2	1	1	0	14	3	5	2	0	0	24	0	17	7	1	F8 et F9	Pas de libellé !	1	F6	1	1	F8	2014-06-04		Umagris 14-0571	médecin	0
HCE	9	2014-07-01	1	0	1	17	0	17																													1	F10	Nettoyage des bouches d'aération HDJ	1	?	1	0	F9	2014-06-04		Umagris 14-0528	méd/cds	0
HCE	5	2014-03-04	1	0	0																																0			1	F5	0	1	F5	2013-11-05	2014-03-04	Non réponse à appel de coursier	médecin	1
HCE	1	2013-09-03	1	0	1	39	0	39																													1	F3 et F4	Prescription orale en chir péd ; erreurs de rdv en chir maxillaire	1	F1 et F2	0	0	F1	2013-05-07	2013-09-03	Problème de mutation réa - chir	médecin	1
HCE	2	2013-11-05	1	0	1	39	0	39	14	5	3		1	2	1				3	1		2	3	3	1		24	10	5				36	3	35	4	1	F5	Dysfonctionnement de la fonction "coursier"	1	F4	0	0	F2	2013-08-01	2013-09-03	Surdosage en dilantin en néonat	pharmacien	1
HCE	6	2014-04-08	1	0	1	10	0	10																													1	F6	ETF en néonat (asepsie)	0		9	0	F6	2014-04-08	2014-06-04	ETF en néonat (asepsie hygiène)	médecins	1
HCE	4	2014-02-04	1	0	1	1	0	1																													0			0		9	1	F4	2013-09-03	2013-11-05	Erreurs de rdv en chir soins externes	médecins	1
Maladies infectieuses	4	2013-03-12	1	0	1	4	4	0	0	0	0	0	0	0	4	0	0	0	0	0	0	0	0	0	0	0	4	0	0	0	0	0	4	0	4	0	1	F4	Présence de stock non officiel de comprimés et d'injectable	1	F3	1	0	F4	2013-03-12		Stocks non officiel de comprimés et d'injectables	médecin	0
Maladies infectieuses	8	2013-11-01	0	9	9																																9			1	F7	1	9
Maladies infectieuses	7	2013-10-07	0	9	9																																9			0		9	1	F7		2013-11-01	Panne de l'armoire à pharmacie du 4ème étage	médecin	1
Maladies infectieuses	1	2012-12-04	1	9	1	16	16	0	3	3	3	0	0	0	7	0	0	0	0	0	0	0	0	0	0	0	14	2	0	0	0	0	16	0	16	0	1	F1	Traitement personnel d'un patient pris en plus du ttt de l'hôpital	9		9	9	F1	2012-12-04	2013-01-29	Double administration du ttt hypotenseur prescrit à l'hôpital et du ttt personnel	méd/ide/int	1
Maladies infectieuses	2	2013-01-29	1	0	1	6	6	0	0	1	1	0	0	0	2	1	0	0	1	0	0	0	0	0	0	0	4	1	1	0	0	0	6	0	6	0	1	F2	Dépistage ERV non fait	1	F1	1	9	F2	2013-01-29	2013-02-19	Dépistage ERV non fait	méd	1
Maladies infectieuses	3	2013-02-19	0	0	1	10	10	0	1	2	1	1	0	0	5	0	0	0	0	0	0	0	0	0	0	0	7	3	0	0	0	0	10	0	10	0	1	F3	Erreur de reconditionnement de comprimés de spéciafoldine	1	F2	1	0	F3	2013-02-19	2013-03-12	Erreur de reconditionnement des comprimés de spéciafoldine	méd	1
Maladies infectieuses	5	2013-05-07	0	9	9																																9			1	F5	9	9	F5		2013-05-07	Défaut d'identification de prélèvement pour groupage sanguin	méd	1
Maladies infectieuses	6	2013-06-01	0	9	9																																9			1	F6	1	9	F6		2013-06-01	PSE Potassium prescrit 1/j durée nd	méd	1
Médecine interne	1	2013-01-24	1	0	1	4	0	4	4	0	0	0	0	0	0	0	0	0	0	0	0	0	0	0	0	0	1	3	0	0	0	0	4	0	1	3	0			0		0	0
Médecine interne	2	2013-02-28	1	0	1	16	0	16	9	0	0	0	1	4	0	0	0	0	0	0	0	1	0	1	0	0	6	4	4	2	0	0	15	1	11	5	0			0		0	0
Médecine interne	4	2013-05-22	1	1	1	17	0	17	0	0	1	0	0	0	1	1	0	0	4	0	4	6	0	0	0	0	14	1	2	0	0	0	15	2	14	3	0			0		0	0
Médecine interne	5	2013-06-27	1	0	1	10	0	10	4	1	0	1	0	0	0	0	0	0	1	0	2	1	0	0	0	0	8	1	1	0	0	0	9	1	6	4	0			0		0	0
Médecine interne	6	2013-07-18	1	0	1	3	0	3	2	0	0	0	0	0	0	0	0	0	1	0	0	0	0	0	0	0	2	1	0	0	0	0	1	2	2	1	0			0		0	0
Médecine interne	7	2013-10-25	1	0	1	17	0	17	4	0	0	1	1	0	1	0	0	0	1	0	2	6	0	1	0	0	11	2	3	1	0	0	15	2	14	3	0			1	F2	0	0	F2	2013-09-01	2013-10-25	Prescription digoxine 1mg au lieu de 1cp de 0,25mg		1
Médecine interne	3	2013-04-10	1	0	1	6	0	6	4	0	0	0	1	0	0	0	0	0	0	0	0	1	0	0	0	0	4	2	0	0	0	0	6	0	4	2	0			1	F1	0	0	F1		2013-04-10	Dysfonctionnement pris en charge d'un AES	pharmacien	1
Médecine nucléaire	3	2014-03-20	1	0	1	4	4	0	1	1	0	1	0	0	0	0	0	0	1	0	0	0	0	0	0	0	3	1	0	0	0	0	4	0	4	0	1	F3	Patient non programmé pour ttt sirsphere phase 1	1	F2	1	1	F2	2014-02-20	2014-03-20	Erreur de prescription et dispensation iode 131	méd/prép	1
Médecine nucléaire	4	2014-04-17	1	0	1	5	5	0	1	0	0	0	0	0	3	0	0	0	0	0	0	0	1	0	0	0	0	4	1	0	0	0	5	0	5	0	1	F4	Problème de prescription (Sein, TGP, cœur)	1	F3	1	1	F3	2014-03-20	2014-04-17	Non programmation sirsphère 1ère phase réalisée en angiographie	méd/cds	1
Médecine nucléaire	2	2014-02-20	1	0	1	2	2	0	0	0	0	0	0	0	1	0	0	0	0	0	0	0	0	1	0	0	1	0	0	0	1	0	2	0	2	0	1	F2	Erreur de prescription et dispensation iode 131	1	F1	1	0	F1	2014-01-23	2014-02-20	Patient arrivé non à jeun en provenance de Voiron	manip/prép	1
Médecine nucléaire	6	2014-06-19	1	0	1	1	1	0	0	0	1	0	0	0	0	0	0	0	0	0	0	0	0	0	0	0	0	1	0	0	0	0	1	0	1	0	1	F6	Injection 18FDG qui n'a pas fonctionné	1	F5	1	1	F5	2014-05-22	2014-06-13	Erreur dispensation chrome 51 pour une clairance rénale	prép	1
Médecine nucléaire	7	2014-09-18	1	0	1	3	3	0	0	0	1	0	0	0	0	0	0	0	0	0	0	0	0	2	0	0	2	1	0	0	0	0	3	0	3	0	1	F7	Problème organisationnel des déchets	1	F6	1	1	F6	2014-06-19	2014-09-18	Pas d'injection de 18FDG lors de l'examen	pharmacien	1
Médecine nucléaire	1	2014-01-23	1	9	1	8	8	0	3	2	1	0	0	0	0	0	0	0	0	0	0	0	1	1	0	0	4	4	0	0	0	0	8	0	6	2	1	F1	Non respect des consignes avant examen (patient non à jeun)	9		9	9
Médecine nucléaire	8	2014-10-16	1	0	1	2	2	0	0	1	0	0	0	0	0	0	0	0	0	0	0	0	0	1	0	0	2	0	0	0	0	0	2	0	2	0	1	F8	Problème à l'injection de FEVG	1	F7	1	1	F7	2014-09-18	2014-10-16	Problème d'évacuation des déchets radioactifs de la salle de décroissance lors d'une intervention	manip	1
Médecine nucléaire	10	2014-12-18	1	0	1	1	1	0	0	0	0	0	0	0	1	0	0	0	0	0	0	0	0	0	0	0	0	0	1	0	0	0	1	0	1	0	1	F10	Erreur dans administration Mag3	1	F9	1	1	F9	2014-11-19	2014-12-18	Risque de rétro-contamination après injection du 18FDG	pharmacien	1
Médecine nucléaire	5	2014-05-22	1	0	1	3	3	0	1	0	1	0	0	0	0	0	0	0	0	0	0	0	0	1	0	0	2	1	0	0	0	0	3	0	3	0	1	F5	Erreur prépaparation pour examen	1	F4	1	1	F4	2014-04-17	2014-05-22	Erreur prescriptions	méd/manip	1
Médecine nucléaire	9	2014-11-18	1	0	1	2	2	0	0	1	0	0	0	0	1	0	0	0	0	0	0	0	0	0	0	0	0	1	1	0	0	0	2	0	2	0	1	F9	Mauvaise utilisation des picklines	1	F8	1	1	F8	2014-10-16	2014-11-18	Problème à l'injection de FEVG	manip	1
Médecine vasculaire	3	2013-04-11	1	0	9																																9			9		0	1
Médecine vasculaire	4	2013-07-11	1	0	1	10	0	10	1	1	0	0	1	0	0	0	5	0	0	0	0	2	0	0	0	0	7	2	1	0	0	0	8	2	8	2	0			0		0	0
Médecine vasculaire	5	2013-10-03	1	0	1	3	0	3	2	0	0	0	0	0	0	0	1	0	0	0	0	0	0	0	0	0	1	1	0	0	0	1	2	1	2	1	0			0		1	1
Neuro psy	10	2011-01-18	1	1	1	18	0	18	2	0	2	0	1	0	0	0	0	0	2	0	4	5	1	1	0	0	16	2	0	0	0	0	18	0	17	1	1	F7	Consultations en Psychiatrie	0		1	0
Neuro psy	12	2011-03-08	1	1	1	22	0	22	12	0	1	0	0	0	1	0	0	0	0	1	5	2	0	0	0	0	11	9	1	1	0	0	22	0	20	2	0			0		0	1
Neuro psy	14	2011-05-10	1	1	1	18	0	18	7	0	1	0	0	0	1	0	0	0	1	0	2	6	0	0	0	0	12	3	2	1	0	0	18	0	18	0	0			0		0	0
Neuro psy	16	2011-09-06	1	1	1	15	0	15	1	0	0	0	0	0	0	0	2	0	2	0	1	7	1	1	0	0	12	1	1	1	0	0	15	0	15	0	1	F11	Hygiène des locaux	0		0	1	F11	2011-09-06		Propreté des locaux	ide	0
Neuro psy	17	2011-10-04	1	1	1	12	0	12	5	0	0	0	0	0	0	0	0	0	0	0	4	1	1	0	1	0	10	0	1	1	0	0	12	0	12	0	1	F12	Tentative de suicide par strangulation	1	F10	1	1	F12	2011-10-04	2012-04-03	Tentative de suicide par strangulation	ide	1
Neuro psy	18	2011-11-08	1	1	1	3	0	3	1	1	0	0	0	0	0	0	0	0	0	0	0	0	1	0	0	0	3	0	0	0	0	0	2	1	3	0	0			0		0	1
Neuro psy	19	2011-12-06	1	1	1	5	0	5	2	0	0	0	0	0	2	0	0	0	0	0	1	0	0	0	0	0	2	3	0	0	0	0	5	0	5	0	0			1	F10	0	0
Neuro psy	11	2011-02-08	1	1	1	2	0	2	1	0	0	0	0	0	0	0	0	0	1	0	0	0	0	0	0	0	1	1	0	0	0	0	2	0	2	0	0			1	F7	1	1	F8	2011-01-18	2011-02-08	Consultation de psychiatrie en urgence	cds	1
Neuro psy	15	2011-07-05	1	1	1	30	0	30	11	0	0	0	0	0	0	0	1	0	3	0	9	3	1	2	0	0	24	4	2	0	0	0	30	0	30	0	1	F10	Problème pour se procurer les repas des patients avec régime particulier	1	F9	1	1	F10	2011-07-05	2011-09-06	Problème pour se procurer les repas des patients avec régime particulier	ide	1
Neuro psy	13	2011-04-05	1	1	1	19	0	19	11	0	0	0	0	0	0	0	0	0	1	0	2	4	1	0	0	0	16	2	1	0	0	0	19	0	19	0	1	F9	Problème de brancardage	0		0	1	F9	2011-04-05	2011-07-05	Dysfonctionnements Brancardage	cadre./ide	1
PAR	7	2010-09-15	0	0	1	70	0	70	7	2	1	0	0	0	2	0	0	0	39	1	1	0	4	6	7	0	68	1	1	0	0	0	49	21	56	14	9			9		9	9
PAR	9	2010-11-10	1	1	1	46	0	46	3	4	3	0	0	0	1	0	1	0	22	2	0	0	4	1	5	0	42	2	1	1	0	0	40	6	38	8	1	F6	Mauvais fonctionnement des bacs à chaux d'un respirateur à circuit fermé	0		9	1
PAR	12	2011-02-09	1	0	1	34	0	34	2	3	3	0	0	0	1	0	1	1	16	0	0	0	1	3	3	0	32	1	1	0	0	0	28	6	30	4	1		rapport exclu	1	F7 et F8	1	1	F8	2011-01-15	2011-02-09	Transfert patient Bloc-SSPI sous dossier, sans identité, sans étiquettes	med/cds	1
PAR	13	2011-03-16	1	0	1	21	0	21	2	2	1	0	0	0	0	1	0	0	11	0	0	0	0	0	3	1	20	1	0	0	0	0	17	4	18	3	0			0		0	0
PAR	16	2011-06-08	1	0	1	10	0	10	3	1	0	0	0	0	2	1	0	0	1	1	1	0	0	0	0	0	10	0	0	0	0	0	5	5	9	1	1			1		1	1
PAR	8	2010-10-06	1	9	1	13	0	13	1	2	1	0	0	1	0	0	0	0	4	1	0	0	1	0	2	0	11	1	1	0	0	0	11	2	11	2	0			1	F5	1	1	F5	2010-09-15	2010-10-06	Retour en SSPI d'un patient ORL	JG	1
PAR	14	2011-04-08	1	0	1	13	0	13	2	2	2	0	0	0	0	0	0	0	3	2	1	0	0	1	0	0	13	0	0	0	0	0	9	4	12	1	1	F10	Confusion d'ampoule syntocinon et fentanyl lors d'une peridurale	1	F9	1	1	F9	2011-03-16	2011-04-08	Retour en hospit sans passage SSPI	méd	1
PAR	6	2010-07-07	1	0	1	45	0	45	5	5	0	0	0	0	6	1	0	1	12	0	0	0	2	8	5	0	40	1	3	0	0	1	39	6	40	5	1		Choix non explicite	1	F4	1	1	F4	2010-06-09	2010-07-07	Absence de prémédication pour certains patients	méd	1
PAR	10	2010-12-15	1	1	1	41	0	41	1	2	1	0	0	0	4	3	1	0	7	5	0	0	1	3	11	2	40	1	0	0	0	0	40	1	36	5	0			1	F6	1	1	F6	2010-11-10	2010-12-15	Mauvais fonctionnement des bacs à chaux d'un respirateur à circuit fermé	méd/cds	1
PAR	15	2011-05-11	1	0	1	11	0	11	2	1	0	0	1	0	3	0	0	0	0	2	1	0	0	0	0	1	9	1	1	0	0	0	7	4	8	3	0			1	F10	1	1	F10	2011-04-08	2011-05-11	Confusion d'ampoule syntocinon et fentanyl lors d'une peridurale	cds/méd	1
PAR	11	2011-01-12	1	0	1	30	0	30	1	2	1	0	0	0	1	2	0	0	17	2	0	0	0	0	3	1	28	1	1	0	0	0	27	3	23	7	1	F7 et F8	Conflit SF/IADE sur "qui fait la transfusion" et Transfert patient Bloc-SSPI sous dossier, sans identité, sans étiquettes	0		0	1	F7	2011-11-12	2011-02-09	Conflit SF/IADE sur "qui fait la transfusion"	cds	1
PGBO	2	2012-10-10	1	1	0																																0			1	F1	0	1	F1	2012-09-12	2012-10-10	Implantation de ciment périmé pour une vertébroplastie	pharmacien/cds	0
PGBO	1	2012-09-12	1	1	1	3	0	3	0	0	1	0	0	0	0	0	0	0	1	0	1	0	0	0	0	0	3	0	0	0	0	0	3	0	3	0	1	F1	Utilisation de ciment périmé pour vertberoplastie	0		0	1
PGBO	3	2012-11-14	1	1	1	4	0	4	0	0	1	0	0	0	0	0	0	0	3	0	0	0	0	0	0	0	0	4	0	0	0	0	4	0	4	0	0			0		0	1
PGBO	4	2012-12-19	1	1	0																																0			0		0	1
PGBO	5	2013-01-30	1	1	1	10	0	10	3	1	0	0	0	3	0	0	0	0	2	0	0	0	1	0	0	0	8	2	0	0	0	0	10	0	10	0	0			0		0	1
PGBO	6	2013-02-28	1	1	1	9	0	9	2	1	0	0	1	0	0	0	0	0	5	0	0	0	0	0	0	0	9	0	0	0	0	0	9	0	9	0	0			0		0	0
PGBO	7	2013-04-03	1	1	1	3	0	3	1	0	0	0	0	0	0	0	0	0	1	0	0	0	0	1	0	0	3	0	0	0	0	0	3	0	3	0	0			0		0	1
PGBO	8	2013-05-22	1	1	1	8	0	8	3	0	0	0	0	0	0	0	0	0	4	0	0	1	0	0	0	0	5	2	0	1	0	0	8	0	8	0	0			0		0	1
PGBO	9	2013-07-03	1	1	1	5	0	5	0	1	0	0	0	1	0	0	0	0	2	0	0	0	0	1	0	0	3	0	2	0	0	0	5	0	5	0	0			0		1	1
PGBO	10	2013-08-14	1	1	1	7	0	7	1	1	0	0	0	0	0	0	0	0	2	1	0	0	2	0	0	0	7	0	0	0	0	0	7	0	7	0	0			0		1	1
Pharmacie	2013-06-07	2013-06-07	1	0	1	9	9	3	0	0	0	0	0	0	9	0	0	0	0	0	0	0	0	0	0	0	9	0	0	0	0	0	9	0	9	0	1		2 Inductos pour un même patient	1		1	1	2013-04-05	2013-05-03	2013-06-07	Remodulin conservé au frigo	interne	1
Pharmacie	2013-01-04	2013-01-04	1	0	1	19	19	0	0	0	0	0	0	0	18	0	1	0	0	0	0	0	0	0	0	0	13	6	0	0	0	0	19	0	13	6	1		Collyre Amikacine non commandé	1		1	1	2012-11-01	2012-11-30	2013-01-04	Mélange Référence Dianeal au sous sol	PH	1
Pharmacie	2013-10-04	2013-10-04	1	0	1	29	29	3	0	0	0	1	0	0	28	0	0	0	0	0	0	0	0	0	0	0	29	0	0	0	0	0	29	0	27	2	1		Médicaments "froid" arrivés sans caisse ni liens rouges	1		1	1	2013-08-05	2013-09-06	2013-10-04	Flacons méthadone vides remis en stock	PH	1
Pharmacie	2013-12-06	2013-12-06	1	0	1	34	34	3	0	0	0	0	0	0	34	0	0	0	0	0	0	0	0	0	0	0	33	1	0	0	0	0	34	0	33	1	1		Caisses de Sud non livrées	1		1	1	2013-10-09	2013-10-30	2013-12-06	Erreur de dispensation stups et mésinformation	PH	1
Pharmacie	2013-04-05	2013-04-05	1	0	1	18	18	2	0	0	0	0	0	0	18	0	0	0	0	0	0	0	0	0	0	0	17	1	0	0	0	0	18	0	15	3	1		propofol retrouvé au CGS	1		1	1	2013-02-06	2013-03-01	2013-04-05	Rétrocession boite entamée Invirase	assistant	1
Pharmacie	2013-07-05	2013-07-05	1	0	1	10	10	0	0	0	0	0	0	0	10	0	0	0	0	0	0	0	0	0	0	0	10	0	0	0	0	0	10	0	8	2	1		Sac contenant 56 Flolan + 56 Tracleer + 90 Revatio retrouvé sous l'ordonnancier	1		1	1	2013-05-07	2013-06-07	2013-07-05	2 Inductos pour un même patient	assistant	1
Pharmacie	2013-08-02	2013-08-02	1	0	1	7	7	1	0	0	0	0	0	0	7	0	0	0	0	0	0	0	0	0	0	0	6	1	0	0	0	0	7	0	7	0	1		Telzir en rétrocession périmés de 4 mois	1		1	1	2013-06-07	2013-07-05	2013-08-02	Sac contenant 56 Flolan + 56 Tracleer + 90 Revatio retrouvé sous l'ordonnancier	PH	1
Pharmacie	2013-10-30	2013-10-30	1	0	1	19	19	1	0	0	0	0	0	0	19	0	0	0	0	0	0	0	0	0	0	0	19	0	0	0	0	0	19	0	17	2	1		Erreur de dispensation stups et mésinformation	1		1	1	2013-09-14	2013-10-04	2013-10-30	Médicaments "froid" arrivés sans caisse ni liens rouges	PH	1
Pharmacie	2013-02-01	2013-02-01	1	0	1	14	14	0	0	0	0	0	0	0	14	0	0	0	0	0	0	0	0	0	0	0	14	0	0	0	0	0	14	0	11	3	1		Caisses pour l'HCE non préparées	1		1	1	2012-12-16	2013-01-04	2013-02-01	Collyre Amikacine non commandé	assistant	1
Pharmacie	2013-03-01	2013-03-01	1	0	1	14	14	0	0	0	0	0	0	0	13	0	1	0	0	0	0	0	0	0	0	0	13	1	0	0	0	0	14	0	8	6	1		rétrocession boite entâmée Invirase	1		1	1	2013-01-13	2013-02-01	2013-03-01	Caisses pour l'HCE non préparées	préparateur	1
Pharmacie	2013-05-03	2013-05-03	1	0	1	6	6	0	0	0	0	0	0	0	3	2	0	1	0	0	0	0	0	0	0	0	6	0	0	0	0	0	6	0	2	4	1		Remodulin conservé au frigo	1		1	1	2013-03-13	2013-04-05	2013-05-03	propofol retrouvé au CGS	PH	1
Pharmacie	2013-09-06	2013-09-06	1	0	1	6	6	1	0	0	0	0	0	0	6	0	0	0	0	0	0	0	0	0	0	0	6	0	0	0	0	0	6	0	6	0	1		Flacons méthadone vides remis en stock	1		1	1	2013-07-06	2013-08-02	2013-09-06	Telzir en rétrocession périmés de 4 mois	PH	1
Radiothérapie	1	2013-01-10	1	1	1	2	0	2	1	0	0	0	0	0	0	0	0	0	1	0	0	0	0	0	0	0	2	0	0	0	0	0	2	0	2	0	0			0		1	1
Radiothérapie	2	2013-02-21	1	1	1	13	0	13	0	1	1	0	0	0	0	0	0	0	7	1	1	0	1	1	0	0	5	6	2	0	0	0	13	0	12	1	0			0		1	0
Radiothérapie	3	2013-03-14	1	1	1	3	0	3	0	1	0	0	1	0	0	0	0	0	0	0	0	0	1	0	0	0	2	0	1	0	0	0	3	0	3	0	0			0		1	0
Radiothérapie	4	2013-04-11	1	1	1	2	0	2	1	0	0	0	0	0	0	0	0	0	1	0	0	0	0	0	0	0	2	0	0	0	0	0	2	0	2	0	0			0		0	1
Radiothérapie	5	2013-05-23	1	1	1	3	0	3	0	0	0	0	1	0	1	0	0	0	1	0	0	0	0	0	0	0	1	1	1	0	0	0	3	0	3	0	0			0		0	1
Radiothérapie	6	2013-06-20	1	1	1	2	0	2	2	0	0	0	0	0	0	0	0	0	0	0	0	0	0	0	0	0	2	0	0	0	0	0	2	0	2	0	0			0		0	0
Radiothérapie	7	2013-09-12	1	1	1	4	0	4	2	0	1	0	0	0	0	0	0	0	1	0	0	0	0	0	0	0	1	3	0	0	0	0	2	2	4	0	0			0		1	0
Radiothérapie	8	2013-10-17	1	1	1	2	0	2	0	0	0	0	0	0	0	0	0	0	1	0	0	0	0	1	0	0	2	0	0	0	0	0	1	1	2	0	0			0		1	0
Radiothérapie	9	2013-11-21	1	1	1	2	0	2	2	0	0	0	0	0	0	0	0	0	0	0	0	0	0	0	0	0	1	0	1	0	0	0	2	0	2	0	0			0		1	0
Radiothérapie	10	2013-12-12	1	1	1	1	0	1	0	0	0	0	0	0	0	0	0	0	0	0	0	1	0	0	0	0	0	0	1	0	0	0	1	0	1	0	0			0		1	1
Réa médicale	1	2012-06-20	1	1	1	27	27	0	7	7	0	0	4	0	6	0	0	0	2	1	0	0	0	0	0	0	10	1	7	9	0	0	27	0	27	0	1	F5	Seringue d'aracytine avec cristaux rangée au frigo par une AS avec de la nourriture	0	F4	9	9	F4	2012-04-18	2012-06-20	Problème d'humidification passive et active	Médecin	0
Réa médicale	4	2012-11-28	1	1	1	11	11	0	1	0	0	0	1	0	9	0	0	0	0	0	0	0	0	0	0	0	1	3	1	4	2	0	11	0	11	0	1	F8	Seringue d'héparine non initiée et embolie pulmonaire	9	F7	9	9	F7					0
Réa médicale	6	2013-02-06	1	1	1	18	18	0	2	4	0	0	0	0	11	0	0	1	0	0	0	0	0	0	0	0	4	2	6	5	1	0	18	0	18	0	1	F10	Collyre de néosynéphrine prescrit sur trop longue durée	1	F9	1	1	F9	2013-01-04	2013-02-06	Problème livret des médicaments dans réasic	Pharmacie + interne en pharmacie	1
Réa médicale	8	2013-04-10	1	1	1	10	10	0	4	1	0	1	0	0	3	0	0	0	0	0	1	0	0	0	0	0	4	1	2	3	0	0	10	0	10	0	1	F12	Non reconduction de la prescription de morphiniques du ttt personnel dans réasic	1	F11	1	1	F11	2013-03-13	2013-04-10	Défaut de traçabilité des médicaments de la liste de facturation hors GHS (onéreux)	Externes et interne en pharmacie	1
Réa médicale	3	2012-10-03	1	1	1	5	5	0	1	0	0	0	1	0	2	0	0	0	1	0	0	0	0	0	0	0	4	0	0	0	1	0	5	0	5	0	0			1	F6	1	1	F6	2012-08-29	2012-10-03	Surstock de poches d'iléostomie retrouvées dans placard (dont poches périmées)	IDE formatrice	1
Réa médicale	2	2012-08-29	1	1	1	7	7	0	5	0	0	0	1	0	1	0	0	0	0	0	0	0	0	0	0	0	4	1	2	0	0	0	7	0	7	0	1	F6	Surstock de poches d'iléostomie retrouvées dans placards ( dont poches périmées)	1	F5	1	1	F5	2012-06-20	2012-08-29	Seringue d'aracytine avec cristaux rangée au frigo par l'AS avec nourriture : décalage chimiothérapie 12h	Pharmacien + externes en pharmacie	1
Réa médicale	5	2013-01-04	1	1	1	12	12	0	0	3	0	0	1	0	5	0	0	1	2	0	0	0	0	0	0	0	3	0	4	1	4	0	12	0	12	0	1	F9	Problème livret des médicaments dans réasic	1	F8	1	1	F8	2012-11-28	2013-01-04	Seringue d'héparine non initiée et embolie pulmonaire	Internes pharmacie/externes pharmacie/IDE	1
Réa médicale	7	2013-03-13	1	1	1	18	18	0	9	3	0	0	3	0	3	0	0	0	0	0	0	0	0	0	0	0	10	1	4	2	1	0	18	0	18	0	1	F11	Défaut de traçabilité des médicaments de la liste de facturation hors GHS (onéreux)	1	F10	1	1	F10	2013-02-06	2013-03-13	Collyre de néosynéphrine prescrit sur trop longue durée ayant entraîné une mydriase bilatéral, suspicion d'hémorragie intracérébrale et transport 2 fois au scanner pour un patient intubé et ventilé	Pharmacien/Interne pharmacie/IDE recherche	1
SAMU	6	2013-06-11	1	1	1	8	2	6	5	1	0	0	0	0	0	0	0	0	0	1	0	0	1	0	0	0	5	1	2	0	0	0	4	4	4	4	1	F4	Retard de départ SAMU pour accouchement dans VSAB	1	F3	1	0	F3	2013-04-09	2013-06-11	Mauvaise organisation d'un transport pédiatrique secondaire de Sallanches	méd	1
SAMU	4	2013-04-09	1	1	1	7	4	3	2	0	0	0	0	0	0	0	0	0	2	1	0	0	1	0	1	0	7	0	0	0	0	0	7	0	7	0	1	F3	Transport secondaire nourrisson Sallanches	1	F2	1	0	F2	2013-02-12	2013-04-09	Refus d'une urgence à Sud avant ouverture	méd	1
SAMU	7	2013-07-09	1	1	1	5	2	3	3	1	0	0	0	0	0	0	0	0	0	0	0	0	1	0	0	0	5	0	0	0	0	0	3	2	3	2	0			0		9	1	F4	2013-06-11		Retard de départ SMUR sur accouchement dans VSAB	ND	0
SAMU	1	2013-01-08	1	1	1	6	2	4	3	1	0	0	0	0	0	0	0	0	2	0	0	0	0	0	0	0	3	1	1	1	0	0	5	1	4	2	1	F1	Transport pédiatrique HCE - radio	0		0	0
SAMU	3	2013-03-12	1	1	1	5	0	5	2	0	0	0	0	0	0	0	0	1	1	1	0	0	0	0	0	0	4	1	0	0	0	0	2	3	3	2	0			0		9	0
SAMU	5	2013-05-14	1	1	1	3	0	3	1	0	0	0	0	0	0	0	0	0	0	0	0	0	2	0	0	0	2	1	0	0	0	0	3	0	2	1	0			0		9	0
SAMU	8	2013-10-08	1	1	1	3	1	2	1	0	0	0	0	0	0	0	0	0	0	2	0	0	0	0	0	0	3	0	0	0	0	0	2	1	1	2	0			0		9	0
SAMU	9	2013-11-12	1	1	1	3	3	0	2	0	0	0	0	0	0	0	0	0	0	0	0	0	1	0	0	0	3	0	0	0	0	0	3	0	3	0	0			0		9	1
SAMU	10	2013-12-10	1	1	1	2	1	1	2	0	0	0	0	0	0	0	0	0	0	0	0	0	0	0	0	0	2	0	0	0	0	0	1	1	2	0	1			0		0	0
SAMU	2	2013-02-12	1	1	1	2	2	0	2	0	0	0	0	0	0	0	0	0	0	0	0	0	0	0	0	0	2	0	0	0	0	0	2	0	0	2	1	F2	Refus d'une urgence à Sud avant ouverture	1	F1	1	1	F1	2013-01-08	2013-02-12	Transport pédiatrique interne	Cadre de santé	1
Stérilisation	2	2012-11-17	0	9	9																																1	F2	Disparition du matériel après stérilisation de 6 mêmes instruments	9		9	9	F1	2012-10-04	2012-11-17	Problème de non-conformité forceps de Tarnier	ND	1
Stérilisation	1	2012-10-04	1	9	1	7	0	7	0	0	0	0	0	0	0	0	0	0	7	0	0	0	0	0	0	0	0	7	0	0	0	0	1	6	1	6	1	F1	Problème de non-conformité forceps de Tarnier	9		9	9
Stérilisation	8	2013-05-16	1	1	1	5	0	5	0	0	0	0	0	0	0	0	0	0	5	0	0	0	0	0	0	0	4	0	0	1	0	0	0	5	4	1	1	F7	2 fibres laser défectueuses utilisées pour intervention : nouvelle AG	0		0	1
Stérilisation	6	2013-03-14	1	1	1	6	0	6	0	0	0	0	0	0	0	0	0	0	5	0	0	0	1	0	0	0	6	0	0	0	0	0	2	4	5	1	1	F6	Disparition des cupules en inox	1	F5	1	0	F5	2013-02-07	2013-03-14	Plus de bacs de trempage ni d'armoire de sté au bloc des urgences	pharmacien	1
Stérilisation	5	2013-02-07	1	1	1	10	0	10	2	0	0	0	0	0	0	0	0	0	5	0	0	0	3	0	0	0	10	0	0	0	0	0	4	6	9	1	1	F5	Plus de bac de trempage ni d'armoire de sté au bloc des urgences	1	F4	1	0	F4	2013-01-17	2013-02-07	Perte d'une pince hémolock	Cadre IDE	1
Stérilisation	10	2013-09-12	1	1	1	13	0	13	0	0	0	0	0	0	0	0	0	0	12	0	0	0	1	0	0	0	13	0	0	0	0	0	6	7	9	4	1	F9	Prise en charge de la prédésinfection et interface avec la réception au lavage	1	F8	1	1	F8	2013-06-13	2013-09-12	6 inversions contenu/contenant	Interne pharmacie	1
Stérilisation	7	2013-04-11	1	1	1	6	0	6	0	0	0	0	0	0	0	0	0	0	4	0	0	0	0	2	0	0	6	0	0	0	0	0	2	4	6	0	0			1	F6	1	0	F6	2013-04-14	2013-04-11	Disparition de cupules inox remplacées par des cupules plastiques	pharmacien	1
Stérilisation	3	2012-12-06	1	1	1	12	0	12	0	0	0	0	0	0	0	0	0	0	11	0	0	0	1	0	0	0	0	12	0	0	0	0	1	11	12	0	1	F3	Perte de matériel (bloc urgence et bloc uro)	1	F2	1	0	F2	2012-11-17	2012-12-16	Disparition du matériel après stérilisation de 6 mêmes instruments	Cadre de bloc	1
Stérilisation	4	2013-01-17	1	1	1	10	0	10	0	0	0	0	0	0	0	0	0	0	8	0	0	0	2	0	0	0	10	0	0	0	0	0	2	8	10	0	1	F4	Perte d'une pince hémolock	1	F3	1	0	F3	2012-12-06	2013-01-17	Perte de matériel (bloc urgences et uro)	Cadre + pharmacien	1
Stérilisation	9	2013-06-13	1	1	1	7	0	7	0	0	0	0	0	0	0	0	0	0	6	0	0	0	1	0	0	0	7	0	0	0	0	0	3	4	6	1	1	F8	6 inversions contenu/contenant	1	F7	1	0	F7	2013-05-16	2013-06-13	2 fibres laser défectueuses utilisées pour intervention entraînant nouvelle AG (explosion)	Interne pharmacie	1
URCC	2	2014-02-27	1	0	1	12	12	0	5	0	0	0	0	0	7	0	0	0	0	0	0	0	0	0	0	0	9	3	0	0	0	0	10	2	7	5	1	F3	Préparation de 2 plateaux pour une même fiche de fabrication	1	F2	1	1	F2	2014-01-31	2014-02-27	Absence d'ATU erwinase pour un enfant en pédiatrie	pharmaciens	1
URCC	4	2014-07-10	1	0	1	16	16	0	1	0	0	0	2	0	10	0	0	0	1	0	0	0	1	1	0	0	15	1	0	0	0	0	15	1	14	2	0			0		1	1
URCC	5	2014-08-07	1	0	1	9	9	0	1	0	0	0	0	0	7	0	0	0	1	0	0	0	0	0	0	0	8	1	0	0	0	0	9	0	9	0	0			0		1	1
URCC	6	2014-09-11	1	0	1	10	10	0	0	0	0	0	0	0	9	0	0	0	1	0	0	0	0	0	0	0	10	0	0	0	0	0	10	0	10	0	1	F4	Erreur dans la préparation des poches d'herceptin de Voiron	0		1	1
URCC	8	2014-12-12	1	0	1	13	13	0	0	0	0	0	0	0	13	0	0	0	0	0	0	0	0	0	0	0	12	1	0	0	0	0	13	0	13	0	0			1	F5	1	1	F5	2014-10-02	2014-12-12	Absence d'infuseur multiday dans le laboratoire	pharmaciens	1
URCC	7	2014-10-02	1	0	1	12	12	0	0	0	0	0	1	0	10	0	0	0	1	0	0	0	0	0	0	0	12	0	0	0	0	0	12	0	12	0	1	F5	Absence d'infuseur multiday dans le laboratoire	1	F4	1	1	F4	2014-09-11	2014-10-02	Erreur dans la préparation d poche d'herceptin de Voiron	Interne pharmacie	1
URCC	3	2014-04-03	1	0	1	22	22	0	6	0	0	1	0	0	11	0	0	0	1	0	0	0	1	2	0	0	22	0	0	0	0	0	22	0	20	2	0			1	F3	1	1	F3	2014-02-27	2014-04-03	Préparation de 2 plateaux pour une même fiche de fabrication	pharmaciens	1
URCC	1	2014-01-31	1	0	1	16	16	0	7	0	0	0	0	0	6	0	0	0	3	0	0	0	0	0	0	0	12	4	0	0	0	0	16	0	12	4	1	F2	Absence d'ATU erwinase pour un enfant en pédiatrie	1	F1	1	1	F1	2013-12-01	2014-01-31	Problème de préparation sur l'essai clinique MK3475-006	PPH	1
URG N	15	2011-04-19	1	0	1	15	1	14	2	3	3	0	0	0	0	0	0	1	2	1	1	2	0	0	0	0	11	1	1	2	0	0	15	0	9	6	1	F12	Accompagnement des malades graves en examen	0		0	1	F9	2011-01-18		Bracelet d'ID posés au mauvais patient	IDE	0
URG N	17	2011-06-21	1	0	1	18	7	11	10	1	2	1	0	0	1	0	0	0	1	0	1	1	0	0	0	0	15	3	0	0	0	0	14	4	15	3	0			0		0	0	F12	2011-04-19		Accompagnement des maladies graves en examen	IDE	0
URG N	18	2011-09-20	1	0	1	39	12	27	15	2	4	0	0	2	0	0	1	0	3	2	1	4	2	0	1	2	31	3	3	2	0	0	29	10	30	9	1	F13	Patient muté à l'UHCD, qui est le médecin responsable de nuit	0		0	1
URG N	12	2011-01-18	1	0	1	6	3	3	4	0	0	0	0	0	0	0	0	0	0	0	0	0	0	1	1	0	6	0	0	0	0	0	3	3	5	1	1	F9	Bracelets d'ID posés aux mauvais patients	1	F7	1	1	F7	2010-10-19	2011-01-18	Patiente présente plus de 24h sans réouverture du dossier	CAD	1
URG N	19	2011-11-15	1	0	1	16	6	10	6	1	0	1	0	0	2	0	0	0	0	1	3	0	0	0	0	2	16	0	0	0	0	0	13	3	10	6	1	F15	Problème de clôture de dossier	1	F13	1	0	F13	2011-03-20	2011-11-15	Patient muté de la chir à l'UHCD, quel médecin responsable la nuit à l'UHCD	MED	1
URG N	13	2011-02-15	1	0	1	9	6	3	2	3	0	0	0	0	0	0	0	0	0	0	1	0	0	0	3	0	7	2	0	0	0	0	7	2	8	1	1	F10	Transfert non médicalisé	1	F8	1	1	F8	2010-12-14	2011-02-15	Patient muté au 3èmeA sans information de l'interne/IDE/AS	MED	1
URG N	14	2011-03-15	1	0	1	23	6	17	11	1	1	3	1	0	0	0	0	0	1	2	0	0	0	0	2	1	22	0	1	0	0	0	15	8	23	0	1	F11	Sortie du patient : circuit des documents remis à la sortie	1	F10	0	1	F10	2011-02-15	2011-03-15	Transport non médicalisé	MED	1
URG N	16	2011-05-17	1	1	1	10	4	6	5	0	0	1	0	0	0	0	0	0	1	1	1	1	0	0	0	0	7	2	1	0	0	0	8	2	8	2	0			1	F11	1	1	F11	2011-03-15	2011-05-17	Sortie du patient : circuit des documents remis à la sortie	CAD	1
URG S	17	2011-06-16	1	1	1	2	0	2	2	0	0	0	0	0	0	0	0	0	0	0	0	0	0	0	0	0	2	0	0	0	0	0	2	0	1	1	1	F17	Internes aux staff, absence du médecin de service	1	F15	0	1	F15		2011-06-16	Difficultés liées à la traçabilité des mouvements du dossier	AS	1
URG S	18	2011-09-29	1	1	1	6	0	6	1	0	0	0	0	0	0	0	0	1	0	0	2	0	0	2	0	0	5	0	1	0	0	0	6	0	6	0	0			1	F16	1	1	F17	2011-06-16		Intenes en staff, pas de médecin de 8h à 9h45	interne	1
URG S	22	2012-04-26	1	1	1	2	1	1	0	0	0	0	0	0	0	0	0	1	0	0	1	0	0	0	0	0	2	0	0	0	0	0	2	0	2	0	0			1	F20	0	1	F20	2012-01-19	2012-04-26	Fermeture radiologie à 21h non signalée	IDE	1
URG S	23	2012-05-24	1	1	1	3	2	1	2	0	0	0	0	0	0	0	0	0	0	0	1	0	0	0	0	0	3	0	0	0	0	0	3	0	3	0	1	F23	Biblio des internes	1	F21	1	1	F21	2012-03-15	2012-06-28	Redirection des patients aux urgences après imagerie pour interprétation	interne	1
URG S	19	2011-10-20	1	1	1	1	1	0	0	0	0	0	0	0	0	0	0	0	0	0	0	0	0	0	1	0	1	0	0	0	0	0	1	0	1	0	1	F19	Travail brancardiers en dehors des plages horaires	0		9	1
URG S	20	2012-01-19	1	1	1	2	0	2	2	0	0	0	0	0	0	0	0	0	0	0	0	0	0	0	0	0	2	0	0	0	0	0	2	0	2	0	1	F20	Fermeture radio sans information	0		9	1	F19	2011-10-20	2012-05-24	Travail des brancardiers hors plages horaires	brancardier
URG S	21	2012-03-15	1	1	1	3	3	0	2	0	1	0	0	0	0	0	0	0	0	0	0	0	0	0	0	0	3	0	0	0	0	0	3	0	2	1	1	F21	Question patients après imagerie	0		9	1
[truncated: 81 more columns]

## Sheet: participations
CREX	nb_participants_tot	reunion	nb_participants
Biologie		R2
Biologie		R8	3
Biologie		R10	4
Biologie	14	R1	5
Biologie		R3	5
Biologie		R4	5
Biologie		R5	5
Biologie		R9	5
Biologie		R6	7
Biologie		R7	7
Cardiologie		R7	5
Cardiologie	19	R1	6
Cardiologie		R3	6
Cardiologie		R2	7
Cardiologie		R5	7
Cardiologie		R6	7
Cardiologie		R8	7
Cardiologie		R4	8
Chirurgie digestive	8	R1	6
Chirurgie digestive		R3	6
Chirurgie digestive		R2	7
Chirurgie digestive		R4	8
Gastro	9	R3	3
Gastro		R5	4
Gastro		R6	4
Gastro		R2	7
Gastro		R4	7
HCE		R7	7
HCE		R8	8
HCE		R5	9
HCE		R9	10
HCE	27	R1	13
HCE		R2	14
HCE		R3	16
HCE		R4	17
HCE		R6	17
Maladies infectieuses		R4	6
Maladies infectieuses		R2	8
Maladies infectieuses	14	R1	9
Maladies infectieuses		R3	9
Méd nucléaire		R9	5
Méd nucléaire		R10	5
Méd nucléaire		R6	6
Méd nucléaire		R7	6
Méd nucléaire		R8	6
Méd nucléaire	14	R1	10
Méd nucléaire		R3	10
Méd nucléaire		R5	10
Méd nucléaire		R2	12
Méd nucléaire		R4	12
Méd vasculaire	15	R3	8
Méd vasculaire		R4	8
Méd vasculaire		R5	8
Méd interne	36	R1	10
Méd interne		R3	10
Méd interne		R4	10
Méd interne		R6	10
Méd interne		R7	10
Méd interne		R2	11
Méd interne		R5	11
Neuro psy	15	R1	6
Neuro psy		R5	6
Neuro psy		R8	6
Neuro psy		R9	6
Neuro psy		R4	7
Neuro psy		R10	7
Neuro psy		R6	8
Neuro psy		R7	8
Neuro psy		R2	9
Neuro psy		R3	9
PAR	20	R1	9
PAR		R3	9
PAR		R7	7
PAR		R8	8
PAR		R5	9
PAR		R9	12
PAR		R2
PAR		R4	8
PAR		R6	7
PAR		R11	13
PAR		R10	11
PGBO		R2	3
PGBO		R4	4
PGBO		R5	4
PGBO		R6	4
PGBO	7	R1	5
PGBO		R3	5
PGBO		R8	5
PGBO		R9	5
PGBO		R7	6
PGBO		R10	6
Pharmacie		R5	4
Pharmacie		R9	5
Pharmacie	27	R1	6
Pharmacie		R3	6
Pharmacie		R10	6
Pharmacie		R2	7
Pharmacie		R6	7
Pharmacie		R8	7
Pharmacie		R11	7
Pharmacie		R12	7
Pharmacie		R7	8
Pharmacie		R4	9
Radio		R5	7
Radio		R6	7
Radio		R8	7
Radio		R2	8
Radio		R3	8
Radio		R7	8
Radio		R9	8
Radio		R10	8
Radio	16	R1	9
Radio		R4	9
Réa médicale		R2	6
Réa médicale		R3	6
Réa médicale	22	R1	7
Réa médicale		R8	8
Réa médicale		R5	9
Réa médicale		R4	10
Réa médicale		R6	10
Réa médicale		R7	12
SAMU		R2	5
SAMU		R4	6
SAMU		R8	6
SAMU		R5	8
SAMU		R10	8
SAMU	15	R1	9
SAMU		R6	9
SAMU		R7	9
SAMU		R3	10
SAMU		R9	11
Stérilisation		R2
Stérilisation		R3	7
Stérilisation		R7	7
Stérilisation		R10	7
Stérilisation	19	R1	8
Stérilisation		R6	8
Stérilisation		R8	8
Stérilisation		R5	9
Stérilisation		R9	9
Stérilisation		R4	12
URCC		R5	9
URCC		R7	9
URCC		R4	10
URCC		R6	10
URCC		R2	11
URCC		R3	11
URCC		R8	11
URCC	22	R1	12
Urg N		R6	6
Urg N		R4	7
Urg N		R2	8
Urg N		R3	8
Urg N		R7	8
Urg N		R8	8
Urg N	12	R1	9
Urg N		R5	10
URG S		R6	6
URG S		R3	8
URG S		R4	8
URG S		R5	8
URG S	20	R1	10
URG S		R2	10
URG S		R7	12

## Sheet: Actions
CREX	Num_reunion	Date	zero	TYPE	CREX	operateur	prec_op	delai
Biologie	9	2013-11-19	1
Biologie	1	2013-02-18	0	Formation	1	INT	cadre	1
Biologie	9	2013-11-19	1
Biologie	3	2013-04-16	0	Organisation	1	ND		0
Biologie	1	2013-02-18	0	Procédure	1	INT	médecin et ingénieur	1
Biologie	2	2013-03-18	1			INT	cadre	0
Biologie	7	2013-09-24	0	Procédure	1	INT	médecin	0
Biologie	9	2013-11-19	1
Biologie	7	2013-09-24	1
Biologie	3	2013-04-16	1			ND		0
Biologie	1	2013-02-18	0	Organisation	1	INT	cadre et médecin	1
Biologie	5	2013-06-18	0	Organisation	1	ND		1
Biologie	2	2013-03-18	0	Formation	1	INT	ingénieur	0
Biologie	9	2013-11-19	0	Organisation	0	ND		0
Biologie	5	2013-06-18	1
Biologie	3	2013-04-16	0	Organisation	1	ND		0
Biologie	2	2013-03-18	0	Formation	1	INT	cadre et médecin	0
Biologie	7	2013-09-24	1
Biologie	1	2013-02-18	0	Organisation	1	INT	cadres et médecin	1
Biologie	9	2013-11-19	1
Cardio	1	2010-04-26	1
Cardio	3	2010-07-12	1
Cardio	1	2010-04-26	1
Cardio	2	2010-06-07	1
Cardio	3	2010-07-12	1
Cardio	1	2010-04-26	1
Cardio	2	2010-06-07	1
Cardio	3	2010-07-12	1
Cardio	1	2010-04-26	1
Cardio	2	2010-06-07	1
Cardio	3	2010-07-12	1
Cardio	1	2010-04-26	0	Formation	1	ND		0
Cardio	7	2011-01-17	1
Cardio	5	2010-10-11	1
Cardio	2	2010-06-07	1
Cardio	3	2010-07-12	1
Cardio	6	2010-11-15	0	Organisation	1	INT	médecin	0
Cardio	8	2011-02-07	0	Procédure	1	ND		0
Cardio	7	2011-01-17	1
Cardio	5	2010-10-11	1
Cardio	2	2010-06-07	1
Cardio	1	2010-04-26	1
Cardio	3	2010-07-12	1
HCE	5	2014-03-04	0	Organisation	0	ND		0
HCE	5	2014-03-04	0	Procédure	9	ND		0
HCE	1	2013-09-03	1
HCE	5	2014-03-04	0	Organisation	9	ND		0
HCE	4	2014-02-04	0	Formation	9	ND		0
HCE	6	2014-04-08	0	Procédure	1	INT	cadre	0
HCE	3	2014-01-07	0	Autre	1	ND		0
HCE	1	2013-09-03	1
HCE	3	2014-01-07	0	Procédure	1	ND		0
HCE	5	2014-03-04	0	Procédure	9	ND		0
HCE	4	2014-02-04	0	Procédure	9	ND		0
HCE	6	2014-04-08	0	Autre	1	INT	cadre	0
HCE	1	2013-09-03	1
HCE	2	2013-11-05	0	Formation	1	ND		0
HCE	4	2014-02-04	0	Autre	9	ND		0
HCE	6	2014-04-08	0	Organisation	1	INT	cadre	0
HCE	3	2014-01-07	1
HCE	1	2013-09-03	1
HCE	5	2014-03-04	0	Organisation	0	ND		0
Maladies infectieuses	3	2013-02-19	0	Organisation	1	INT	Préparatrice de l'antenne	0
Maladies infectieuses	1	2012-12-04	0	Organisation	1	INT	Cadre	1
Maladies infectieuses	5	2013-05-07	0	Formation	9	ND		1
Maladies infectieuses	2	2013-01-29	0	Organisation	1	INT	Médecin	1
Maladies infectieuses	6	2013-06-01	0	Formation	9	ND		0
Maladies infectieuses	7	2013-10-07	0	Procédure	1	ND		0
Maladies infectieuses	3	2013-02-19	0	Procédure	1	INT	Interne	0
Maladies infectieuses	1	2012-12-04	0	Procédure	1	INT	Assistant et interne	1
Maladies infectieuses	5	2013-05-07	0	Organisation	9	ND		1
Maladies infectieuses	2	2013-01-29	0	Procédure	1	INT	Médecin	1
Maladies infectieuses	6	2013-06-01	0	Organisation	9	ND		0
Maladies infectieuses	7	2013-10-07	0	Organisation	1	ND		0
Maladies infectieuses	3	2013-02-19	0	Organisation	1	INT	Pharmacien	0
Maladies infectieuses	1	2012-12-04	0	Autre	1	INT	Cadre et interne	1
Maladies infectieuses	5	2013-05-07	0	Organisation	1	ND		1
Maladies infectieuses	2	2013-01-29	0	Formation	1	INT	Cadre	1
Méd interne	3	2013-04-10	1			ND		0
Méd interne	3	2013-04-10	0	Matériel	9	ND		0
Méd interne	7	2013-10-25	0	Formation	9	ND		0
Méd interne	3	2013-04-10	1
Méd nucléaire	2	2014-02-20	0	Organisation	1	INT	cadre	0
Méd nucléaire	2	2014-02-20	0	Organisation	1	INT	cadre	0
Méd nucléaire	10	2014-12-18	0	Matériel	9	ND		0
Méd nucléaire	2	2014-02-20	0	Organisation	1	ND		0
Méd nucléaire	9	2014-11-18	0	Matériel	1	ND		1
Méd nucléaire	10	2014-12-18	0	Procédure	1	ND		0
Méd nucléaire	2	2014-02-20	0	Procédure	1	INT	cadre	0
Méd nucléaire	6	2014-06-19	0	Organisation	1	ND		0
Méd nucléaire	3	2014-03-20	0	Matériel	1	ND	labo pharmaceutique	0
Méd nucléaire	9	2014-11-18	0	Procédure	1	INT	médecins	1
Méd nucléaire	10	2014-12-18	0	Formation	1	ND		1
Méd nucléaire	2	2014-02-20	0	Procédure	1	INT	cadre	0
Méd nucléaire	7	2014-09-18	1			ND		0
Méd nucléaire	4	2014-04-17	0	Procédure	1	ND		0
Méd nucléaire	5	2014-05-22	0	Procédure	1	INT	médecins	0
Méd nucléaire	6	2014-06-19	0	Matériel	1	EXT	Laboratoire	1
Méd nucléaire	3	2014-03-20	0	Formation	1	INT	médecin	0
Méd nucléaire	4	2014-04-17	1
Méd nucléaire	9	2014-11-18	0	Formation	1	INT	pharmacien	1
Méd nucléaire	10	2014-12-18	0	Organisation	1	ND		0
Méd nucléaire	2	2014-02-20	0	Procédure	1	INT	cadre	0
Méd nucléaire	7	2014-09-18	0	Procédure	1	ND		0
Méd nucléaire	8	2014-10-16	0	Procédure	1	EXT	technicien	0
Méd nucléaire	5	2014-05-22	0	Organisation	1	ND		0
Méd nucléaire	6	2014-06-19	0	Matériel	1	EXT	Laboratoire	0
Méd nucléaire	3	2014-03-20	0	Procédure	1	INT	médecin	0
Méd nucléaire	7	2014-09-18	0	Procédure	1	ND		0
Méd nucléaire	4	2014-04-17	1
Méd nucléaire	9	2014-11-18	0	Organisation	1	ND		0
Méd nucléaire	10	2014-12-18	0	Organisation	9	ND		0
Méd nucléaire	2	2014-02-20	0	Formation	1	INT	médecin	0
Neuro psy	14	2011-04-05	1
Neuro psy	14	2011-04-05	1
Neuro psy	17	2011-07-05	0	Procédure	1	ND		1
Neuro psy	19	2011-10-04	0	Procédure	1	ND		1
Neuro psy	19	2011-10-04	0	Formation	1	ND		1
PAR	10	2010-12-15	0	Autre	0	ND		0
PAR	11	2011-01-12	0	Procédure	1	ND		0
PAR	15	2011-05-11	0	Formation	1	INT	cadre	0
PAR	8	2010-10-06	1			ND
PAR	11	2011-01-12	0	Formation	1	EXT	Hémovigilance	0
PAR	10	2010-12-15	0	Procédure	1	INT	médecin	0
PAR	12	2011-02-09	1
PAR	14	2011-04-08	0	Formation	1	INT	cadre	0
PAR	6	2010-07-07	0	Formation	1	ND		0
PAR	15	2011-05-11	0	Procédure	1	INT	cadre	0
PAR	8	2010-10-06	0	Procédure	0	ND		0
PAR	12	2011-02-09	1
PAR	10	2010-12-15	0	Autre	0	ND		0
PAR	11	2011-01-12	1			ND
Pharmacie	2013-05-03	2013-05-03	0	Organisation	1	INT	PH/INTERNE	0
Pharmacie	2013-05-03	2013-05-03	0	Formation	1	INT	PH	0
Pharmacie	2013-09-06	2013-09-06	0	Procédure	1	INT	PH	0
Pharmacie	2013-07-05	2013-07-05	0	Organisation	0	ND		0
Pharmacie	2013-05-03	2013-05-03	0	Organisation	1	INT	cadre	0
Pharmacie	2013-02-01	2013-02-01	0	Organisation	1	INT	PH	0
Pharmacie	2013-04-05	2013-04-05	0	Matériel	1	INT	PH	0
Pharmacie	2013-10-30	2013-10-30	0	Procédure	1	INT	PH/Cadre	0
Pharmacie	2013-01-04	2013-01-04	0	Organisation	1	INT	PH/INTERNE	0
Pharmacie	2013-09-06	2013-09-06	0	Organisation	1	INT	PH	0
Pharmacie	2013-07-05	2013-07-05	0	Organisation	1	INT	INTERNE/PREPARATEUR	0
Pharmacie	2013-05-03	2013-05-03	0	Formation	1	INT	cadre	0
Pharmacie	2013-02-01	2013-02-01	0	Procédure	1	INT	PH/PREPARATEUR	0
Pharmacie	2013-04-05	2013-04-05	0	Formation	1	INT	PH	0
Pharmacie	2013-10-30	2013-10-30	0	Procédure	1	INT	PH/INTERNE	0
Pharmacie	2013-01-04	2013-01-04	0	Procédure	1	INT	PH/MAGASINIER/INTERNE	0
Pharmacie	2013-09-06	2013-09-06	0	Organisation	1	INT	PH	1
Pharmacie	2013-07-05	2013-07-05	0	Procédure	1	INT	INTERNE/PH	0
Pharmacie	2013-05-03	2013-05-03	0	Formation	1	INT	PH/CDS/PREPARATEUR	0
Pharmacie	2013-06-07	2013-06-07	0	Organisation	1	INT	INTERNE	0
Pharmacie	2013-10-04	2013-10-04	0	Organisation	1	INT	PH	0
Pharmacie	2013-12-06	2013-12-06	0	Formation	1	INT	PH	0
Pharmacie	2013-02-01	2013-02-01	0	Procédure	1	INT	PH/PREPARATEUR	0
Pharmacie	2013-04-05	2013-04-05	0	Procédure	1	INT	PH	0
Pharmacie	2013-10-30	2013-10-30	0	Formation	1	INT	PH	0
Pharmacie	2013-01-04	2013-01-04	0	Procédure	1	INT	PH/INTERNE	0
Pharmacie	2013-09-06	2013-09-06	0	Procédure	1	INT	INTERNE/PH	0
Pharmacie	2013-07-05	2013-07-05	0	Procédure	0	ND		0
Pharmacie	2013-05-03	2013-05-03	0	Formation	1	INT	PH	0
Pharmacie	2013-08-02	2013-08-02	0	Procédure	1	INT	PREPARATEUR/PH	0
Pharmacie	2013-03-01	2013-03-01	0	Formation	1	INT	CDS/PH	0
Pharmacie	2013-06-07	2013-06-07	0	Procédure	1	INT	INTERNE	0
Pharmacie	2013-10-04	2013-10-04	0	Organisation	1	INT	PH	0
Pharmacie	2013-12-06	2013-12-06	0	Organisation	1	INT	PH	0
Pharmacie	2013-02-01	2013-02-01	0	Formation	1	INT	PH	0
Pharmacie	2013-04-05	2013-04-05	0	Procédure	1	INT	PH	0
Pharmacie	2013-10-30	2013-10-30	0	Formation	1	INT	PH	0
Pharmacie	2013-01-04	2013-01-04	0	Procédure	1	INT	PH/INTERNE	0
Pharmacie	2013-09-06	2013-09-06	0	Organisation	1	INT	PH	0
Pharmacie	2013-07-05	2013-07-05	0	Procédure	1	INT	INTERNE	0
Pharmacie	2013-05-03	2013-05-03	0	Organisation	1	INT	PH	0
Pharmacie	2013-08-02	2013-08-02	0	Procédure	1	INT	INTERNE/PH	0
Pharmacie	2013-03-01	2013-03-01	0	Formation	1	INT	CDS/PH	0
Pharmacie	2013-06-07	2013-06-07	0	Formation	1	INT	PH	0
Pharmacie	2013-10-04	2013-10-04	0	Procédure	1	INT	PH	0
Pharmacie	2013-12-06	2013-12-06	0	Procédure	1	INT	PH	0
Pharmacie	2013-02-01	2013-02-01	0	Formation	1	INT	INTERNE/PH	0
Pharmacie	2013-04-05	2013-04-05	0	Matériel	1	INT	PH	1
Pharmacie	2013-10-30	2013-10-30	0	Formation	1	INT	PH/CDS	0
Pharmacie	2013-01-04	2013-01-04	0	Procédure	1	INT	INTERNE	0
Pharmacie	2013-09-06	2013-09-06	0	Procédure	1	INT	PH	0
Pharmacie	2013-07-05	2013-07-05	0	Organisation	1	INT	INTERNE	0
Pharmacie	2013-05-03	2013-05-03	0	Procédure	1	INT	PH/INTERNE	0
Pharmacie	2013-08-02	2013-08-02	0	Formation	1	INT	INTERNE/PH	0
Pharmacie	2013-03-01	2013-03-01	0	Formation	1	INT	CDS/PH	0
Pharmacie	2013-06-07	2013-06-07	0	Formation	1	EXT	INTERNE	0
Pharmacie	2013-10-04	2013-10-04	0	Procédure	1	INT	PH/CDS	0
Pharmacie	2013-12-06	2013-12-06	0	Formation	1	INT		1
Pharmacie	2013-02-01	2013-02-01	0	Procédure	1	INT	PH/INTERNE	0
Pharmacie	2013-04-05	2013-04-05	0	Organisation	1	INT	PH	0
Pharmacie	2013-10-30	2013-10-30	0	Formation	1	INT	PH	0
Pharmacie	2013-01-04	2013-01-04	0	Matériel	1	INT	PH	0
Pharmacie	2013-09-06	2013-09-06	0	Formation	1	INT	PH	0
Pharmacie	2013-07-05	2013-07-05	0	Procédure	1	INT	INTERNE	0
Pharmacie	2013-05-03	2013-05-03	0	Matériel	0	ND		0
Réa médicale	3	2012-10-03	0	Organisation	1	INT	IDE	1
Réa médicale	3	2012-10-03	0	Organisation	1	INT	IDE	1
Réa médicale	5	2013-01-04	0	Autre	1	INT	IDE	0
Réa médicale	3	2012-10-03	0	Organisation	1	INT	IDE + externe en pharmacie	1
Réa médicale	8	2013-04-10	0	Formation	1	INT	Pharmaciens	0
Réa médicale	6	2013-02-06	0	Organisation	1	INT	Médecins	0
Réa médicale	5	2013-01-04	0	Formation	1	INT	Pharmacien/IDE formatrice	1
Réa médicale	3	2012-10-03	0	Organisation	1	INT	IDE + cadre IDE	1
Réa médicale	7	2013-03-13	0	Autre	1	INT	Interne pharmacie + externes pharmacie	1
Réa médicale	8	2013-04-10	0	Autre	1	INT	Médecins/GE/Pharmaciens	0
Réa médicale	6	2013-02-06	0	Autre	1	INT	Médecins	0
Réa médicale	5	2013-01-04	0	Autre	1	INT	Internes et séniors	0
Réa médicale	3	2012-10-03	0	Organisation	1	INT	IDE + externe en médecine	1
Réa médicale	2	2012-08-29	0	Organisation	1	INT	Externe en pharmacie	1
Réa médicale	7	2013-03-13	0	Autre	1	INT	Médecins/IDE/GE	0
Réa médicale	8	2013-04-10	0	Autre	1	INT	Pharmaciens	1
Réa médicale	6	2013-02-06	0	Formation	1	INT	Médecins	1
Réa médicale	5	2013-01-04	0	Organisation	1	INT	Internes et séniors/IDE	1
Réa médicale	3	2012-10-03	0	Organisation	1	INT	AS + externe en pharmacie	1
Réa médicale	2	2012-08-29	0	Organisation	1	INT	Pharmacien	1
Réa médicale	7	2013-03-13	0	Formation	1	INT	Médecins/internes	1
Réa médicale	8	2013-04-10	0	Organisation	1	INT	Externe en pharmacie	1
Réa médicale	6	2013-02-06	0	Organisation	1	INT	Médecins + internes en médecine	1
Réa médicale	5	2013-01-04	0	Formation	1	INT	Médecins seniors	1
Réa médicale	3	2012-10-03	0	Organisation	1	INT	AS + IDE	0
Réa médicale	2	2012-08-29	0	Organisation	1	INT	IDE	1
Réa médicale	7	2013-03-13	0	Organisation	1	INT	Internes/médecins	1
Réa médicale	8	2013-04-10	0	Formation	1	INT	Médecins/pharmaciens	0
Réa médicale	6	2013-02-06	0	Autre	1	EXT	GE/Médecins	0
Réa médicale	5	2013-01-04	0	Autre	1	INT	Internes/médecins	0
Réa médicale	3	2012-10-03	0	Organisation	1	INT	IDE	1
SAMU	2	2013-02-12	0	Procédure	1	EXT	Groupe de travail	0
SAMU	4	2013-04-09	1			ND
SAMU	6	2013-06-11	0	Procédure	1	INT	Médecin	0
Stérilisation	10	2013-09-12	0	Organisation	1	INT	cadre	1
Stérilisation	9	2013-06-13	0	Matériel	1	EXT	ingénieurs	0
Stérilisation	10	2013-09-12	0	Organisation	9	INT	cadre	0
Stérilisation	9	2013-06-13	0	Formation	1	EXT	Laboratoire	9
Stérilisation	10	2013-09-12	0	Matériel	1	INT	Pharmacien + Direction	1
Stérilisation	9	2013-06-13	0	Formation	1	EXT	cadres	0
Stérilisation	10	2013-09-12	0	Organisation	1	INT	Pharmacien	0
Stérilisation	7	2013-04-11	1
Stérilisation	9	2013-06-13	0	Procédure	1	EXT	ND	1
Stérilisation	10	2013-09-12	0	Autre	0	INT	Agents de stérilisation	9
Stérilisation	7	2013-04-11	1
Stérilisation	4	2013-01-17	0	Matériel	1	INT	Pharmacien	1
Stérilisation	9	2013-06-13	0	Procédure	1	INT	ND	9
Stérilisation	10	2013-09-12	0	Matériel	1	INT	Agents de stérilisation	0
Stérilisation	6	2013-03-14	1
Stérilisation	3	2012-12-06	1
Stérilisation	7	2013-04-11	0	Organisation	1	EXT	DAE	0
Stérilisation	5	2013-02-07	0	Matériel	9	ND		9
Stérilisation	4	2013-01-17	0	Procédure	1	INT	ND	0
Stérilisation	7	2013-04-11	0	Matériel	1	EXT	Cadre	0
Stérilisation	9	2013-06-13	0	Matériel	1	EXT	Ingenieurs	0
Stérilisation	10	2013-09-12	0	Matériel	1	INT	Agents	0
Stérilisation	6	2013-03-14	0	Organisation	1	INT	Pharmacien	0
Stérilisation	3	2012-12-06	0	Autre	9	ND		0
Stérilisation	5	2013-02-07	0	Organisation	9	ND		0
Stérilisation	4	2013-01-17	0	Organisation	1	INT	ND	1
Stérilisation	6	2013-03-14	0	Organisation	9	INT	Cadre	1
Stérilisation	3	2012-12-06	0	Organisation	9	ND		0
Stérilisation	7	2013-04-11	1
Stérilisation	9	2013-06-13	0	Autre	1	INT	techniciens	1
Stérilisation	10	2013-09-12	0	Organisation	9	INT	Cadre	1
URCC	8	2014-12-12	0	Organisation	1	ND		0
URCC	8	2014-12-12	0	Organisation	1	ND		0
URCC	2	2014-02-27	0	Organisation	1	ND		0
URCC	8	2014-12-12	0	Procédure	1	ND		0
URCC	2	2014-02-27	1			ND		0
URCC	1	2014-01-31	1			ND		0
URCC	7	2014-10-02	0	Organisation	1	ND		0
URCC	8	2014-12-12	0	Organisation	1	ND		0
URCC	1	2014-01-31	0	Organisation	1	ND		0
URCC	2	2014-02-27	0	Organisation	1	ND		0
URCC	7	2014-10-02	0	Personnel	1	ND		0
URCC	1	2014-01-31	0	Organisation	1	ND		0
URCC	2	2014-02-27	1			ND		0
URCC	8	2014-12-12	0	Organisation	1	ND		0
URCC	3	2014-04-03	0	Organisation	1	ND		0
URCC	3	2014-04-03	1			ND		0
URCC	7	2014-10-02	0	Formation	1	ND		0
URCC	1	2014-01-31	1			ND		0
URCC	2	2014-02-27	1			ND		0
URCC	8	2014-12-12	0	Matériel	1	ND		0
URG N	12	2011-01-18	0	Formation	1	EXT		0
URG N	16	2011-05-17	0	Organisation	9	ND		0
URG N	13	2011-02-15	0	Procédure	1	ND		1
URG N	12	2011-01-18	0	Procédure	1	INT	CAD	1
URG N	16	2011-05-17	0	Procédure	1	INT	CAD et MED	0
URG N	19	2011-11-15	0	Procédure	1	INT	CAD et MED	0
URG N	13	2011-02-15	0	Procédure	1	INT	CAD	0
URG N	12	2011-01-18	0	Procédure	1	INT	CAD	0
URG N	16	2011-05-17	0	Formation	9	ND		0
URG S	17	2011-06-16	0	Organisation	0
URG S	22	2012-04-26	0	Organisation	1	ND		1
URG S	23	2012-05-24	0	Organisation	1	ND		0
URG S	18	2011-09-29	0	Organisation	1	ND		0
URG S	17	2011-06-16	0	Matériel	1	INT	cadre	1
